# Supplementary material for: Identification of Sarcocystis and Trichinella Species in Muscles of Gray Wolf (Canis lupus) from Lithuania
Source: Vet Sci. 2024 Feb 10;11(2):85. doi: 10.3390/vetsci11020085 (PMC10892562; doi:10.3390/vetsci11020085)
Supplement: Supplementary file 1 [file vetsci-11-00085-s001.zip]

Archive with 1 entries (1 files):
- vetsci-2822659-supplementary.pdf
